# Supplementary material for: A New Detection Method of Oral and Oropharyngeal Squamous Cell Carcinoma Based on Multivariate Analysis of Surface Enhanced Raman Spectra of Salivary Exosomes
Source: J Pers Med. 2023 Apr 28;13(5):762. doi: 10.3390/jpm13050762 (PMC10219614; doi:10.3390/jpm13050762)
Supplement: Supplementary file 1 [file jpm-13-00762-s001.zip]

Archive with 1 entries (1 files):
- jpm-2301610-supplementary.pdf
